# Supplementary material for: The Effect of Prior Viewing Position and Spatial Scale on the Viewing of Paintings
Source: Vision (Basel). 2023 Aug 22;7(3):55. doi: 10.3390/vision7030055 (PMC10534493; doi:10.3390/vision7030055)
Supplement: Supplementary file 1 [file vision-07-00055-s001.zip]

Archive with 1 entries (1 files):
- vision-2451452-supplementary.pdf
